# Supplementary material for: Forward–Backward-Flushing Valve-Assisted Selectivity Tuning (FBF-VAST) for LC × LC: Principles and Demonstration of a Modulation Mechanism
Source: Anal Chem. 2026 May 11;98(20):14858–72. doi: 10.1021/acs.analchem.5c08280 (PMC13217371; doi:10.1021/acs.analchem.5c08280)
Supplement: Supplementary file 2 [file ac5c08280_si_002.xlsx]

## Sheet: Sheet1
Figure No.	Figure	Activities	Sample	Mobile phase condition	PM	Valve duration		Column		Note
						A	B	1D	2D
Figure 1B	#VALUE!	Mobile phase behavior in 1D-column that generated from simulation	Simulation	Gradient mobile phase no.4 Valve started: 2 min	210	120	90	Water C18	-	Investigation of the solvent profile eluting from the 1D-column supported by simulation
Figure 1C	#VALUE!	Simulation of Mobile phase behavior in 2D-column is detected by detector	Simulation	Gradient mobile phase no.4 Valve started: 2 min	210	120	90	Water C18	-
Figure 1D	#VALUE!	Mobile phase behavior in 2D-column is detected by detector	No sample	Gradient mobile phase no.4 Valve started: 2 min	210	120	90	Water C18	-
Figure 2A-H	#VALUE!	Simulated analyte peak profiles (above) and corresponding detector signals (below) under FBF-VAST modulation	Simulation 5 mixed standard	Gradient mobile phase no.4 Valve started: 2 min	210	120	90	Water C18	-	Investigation of analyte migration and detector response during valve switching in the 1D-column supported by simulation
Figure 2I	#VALUE!	Simulation results of selectivity tuning by decreasing tfwd during the 1D separation	Simulation 5 mixed standard	Gradient mobile phase no.4 Valve started: 2 min	210	120	90	Water C18	-	Investigation of selectivity tuning under different experimental parameters in FBF-VAST supported by simulation. Figures 2I–J were selected for subsequent experimental validation.
Figure 2J	#VALUE!	Simulation results of selectivity tuning by increasing gradient time from 10 % to 90 % B during the 1D separation	Simulation 5 mixed standard	Gradient mobile phase no.4 Valve started: 2 min	210	120	90	Water C18	-
Figure 2K	#VALUE!	Simulation results of selectivity tuning by decreasing flow rate during the 1D separation	Simulation 5 mixed standard	Gradient mobile phase no.4 Valve started: 2 min	210	120	90	Water C18	-
Figure 3A	#VALUE!	Effect of gradient mobile phase ramp rate	W4	Gradient mobile phase no.1 Valve started: 2 min	210	120	90	Water C18	Agilent C18	Investigation of the effect of the gradient. The conditions shown in Figure 4D were selected for further studies.
Figure 3B	#VALUE!	Effect of gradient mobile phase ramp rate	W4	Gradient mobile phase no.2 Valve started: 2 min	210	120	90	Water C18	Agilent C18
Figure 3C	#VALUE!	Effect of gradient mobile phase ramp rate	W4	Gradient mobile phase no.3 Valve started: 2 min	210	120	90	Water C18	Agilent C18
Figure 3D	#VALUE!	Effect of gradient mobile phase ramp rate	W4	Gradient mobile phase no.4 Valve started: 2 min	210	120	90	Water C18	Agilent C18
Figure 3E	#VALUE!	Effect of gradient mobile phase ramp rate	W4	Gradient mobile phase no.5 Valve started: 2 min	210	120	90	Water C18	Agilent C18
Figure 4A	#VALUE!	Effect of duration in valve position	W4	Gradient mobile phase no.4 Valve started: 2 min	210	210	0	Water C18	Agilent C18	Investigation of the effect of valve position duration. The conditions shown in Figure 4E were selected for further studies.
Figure 4B	#VALUE!	Effect of duration in valve position	W4	Gradient mobile phase no.4 Valve started: 2 min	210	150	60	Water C18	Agilent C18
Figure 4C	#VALUE!	Effect of duration in valve position	W4	Gradient mobile phase no.4 Valve started: 2 min	210	135	75	Water C18	Agilent C18
Figure 4D	#VALUE!	Effect of duration in valve position	W4	Gradient mobile phase no.4 Valve started: 2 min	210	120	90	Water C18	Agilent C18
Figure 4E	#VALUE!	Effect of duration in valve position	W4	Gradient mobile phase no.4 Valve started: 2 min	210	114	96	Water C18	Agilent C18
Figure 4F	#VALUE!	Effect of duration in valve position	W4	Gradient mobile phase no.4 Valve started: 2 min	210	111.25	98.75	Water C18	Agilent C18
Figure 4G	#VALUE!	Effect of duration in valve position	W4	Gradient mobile phase no.4 Valve started: 2 min	210	107.5	102.5	Water C18	Agilent C18
Figure 5A	#VALUE!	Non-Backflush technique	W8	Gradient mobile phase no.4 Valve started: 2 min	210	114	96	Water C18	Agilent C18	Illustration of backflush capabilties
Figure 5B	#VALUE!	Apply Backflush technique at 60 min after RUN started	W8	Gradient mobile phase no.4 Valve started: 2 min	210	114	96	Water C18	Agilent C18
Figure 5C	#VALUE!	Non-Backflush technique	W8	Gradient mobile phase no.4 Valve started: 5 min	210	114	96	Water C18	Agilent C18
Figure 5D	#VALUE!	Apply Backflush technique at 40 min after RUN started	W8	Gradient mobile phase no.4 Valve started: 5 min	210	114	96	Water C18	Agilent C18
Figure 5E	#VALUE!	Apply Backflush technique at 20 min after RUN started	W8	Gradient mobile phase no.4 Valve started: 5 min	210	114	96	Water C18	Agilent C18
Figure 6A	#VALUE!	Application of the same stationary phase combination for the separation of a DCM wine extract	W6	Gradient mobile phase no.4 Valve started: 2 min	210	120	90	Water C18	Agilent C18	Investigation of the separation performance of two different stationary phase combinations
Figure 6B	#VALUE!	Application of different RP stationary phase combination for the separation of a DCM wine extract	W6	Gradient mobile phase no.4 Valve started: 2 min	210	120	90	Water C18	RSpak DE-613
Figure 6C	#VALUE!	Application of the same stationary phase combination for the separation of a preconcentrate wine extract	PW6	Gradient mobile phase no.4 Valve started: 2 min	210	120	90	Water C18	Agilent C18	Investigation of the effect of sample complexity on two different stationary phase combinations
Figure 6D	#VALUE!	Application of different RP stationary phase combination for the separation of a preconcentrate wine extract	PW6	Gradient mobile phase no.4 Valve started: 2 min	210	120	90	Water C18	RSpak DE-613
Figure 6E	#VALUE!	Application of the same stationary phase combination for the separation of a preconcentrate wine extract	PW6	Gradient mobile phase no.4 Valve started: 2 min	210	110	100	Water C18	Agilent C18
Figure 6F	#VALUE!	Application of different RP stationary phase combination for the separation of a preconcentrate wine extract	PW6	Gradient mobile phase no.4 Valve started: 2 min	210	110	100	Water C18	RSpak DE-613
Figure S2	#VALUE!	Chromatographic peak profiles	3 mixed standards	Gradient mobile phase no.4 Valve started: 2 min	210	120	90	Water C18	Agilent C18	Investigation of enrichment effect of FBF-VAST
Figure S3	#VALUE!	Simulated analyte peak profiles (above) and corresponding detector signals (below) of single analyste (resveratrol) under FBF-VAST modulation	Simulation Resveratrol	Gradient mobile phase no.4 Valve started: 2 min	210	120	90	Water C18	-	Investigation of analyte migration and detector response during valve switching in the 1D-column supported by simulation
Figure S4	#VALUE!	Analyte migration overlay map	Simulation 5 mixed standard	Gradient mobile phase no.4 Valve started: 2 min	210	120	90	Water C18	-	Investigation of all analytes migration during valve switching in the 1D-column supported by simulation
Figure S5A	#VALUE!	Impact of forward flow	W4	Gradient mobile phase no.4	210	210	0	Water C18	Agilent C18	Investigation of the effect of column direction, showing only small differences chromatogram pattern
Figure S5B	#VALUE!	Impact of reverse flow	W4	Gradient mobile phase no.4	210	0	210	Water C18	Agilent C18
Figure S6B	#VALUE!	Comparison of 2D-control plot	W4	Gradient mobile phase no.3	210	120	90	Water C18	Agilent C18	Comparison of separation performance using stop-flow modulation
Figure S6A	#VALUE!	Effect of duration in valve position	W4	Gradient mobile phase no.3 *This condition is the only one performed using stop-flow.	210	30	180	Water C18	Agilent C18
Figure S7	#VALUE!	Back pressure results	W4	Gradient mobile phase no.4 Valve started: 2 min	210	120	90	Water C18	Agilent C18	Investigation of backpressure under different LC×LC systems, indicating fluctuations in stop-flow LC×LC
Figure S8	#VALUE!	Example UV spectra of target peaks	W4	Gradient mobile phase no.4 Valve started: 2 min	210	120	90	Water C18	Agilent C18	Determination of the repeatability of FBF-VAST LC×LC using UV scan mode for six target peaks
